# Supplementary material for: Electroencephalographic modulations during an open- or closed-eyes motor task
Source: PeerJ. 2018 Mar 15;6:e4492. doi: 10.7717/peerj.4492 (PMC5857351; doi:10.7717/peerj.4492)
Supplement: Supplemental Information 1 — Fig. 7: Individual and average results of number of voluntary movements in eyes-open and eyes-closed conditions. Fig. 8: EEG signal power in the Alpha band (7–13 Hz) and in the Beta band (15–30 Hz) for eyes-open and eyes-closed conditions for the electrode C” in the three phases of voluntary movement. Others statistical analysis were directly performed with EEGLAB. [file peerj-06-4492-s001.xlsx]

## Sheet: Fig.7 Number movements
Figure 7: Individual and average results of number of voluntary movements in eyes-open and eyes-closed conditions.
					Number of voluntary movements
				Subject Number	Eyes-closed condition	Eyes-open condition
				1	41	44
				2	49	60
				3	66	69
				4	60	70
				5	69	65
				6	68	79
				7	71	81
				8	61	71
				9	68	80
				10	61	62
				11	75	81
				12	55	60
				13	58	61
				14	62	53
				15	59	70
				MEAN	61.5333	67.0667
				STANDARD DEVIATION	8.75758	10.7933
								Test Result:
								Données série 1: 15L x 2C
								Method : Paired t-test; Alternative :two.sided
								Statistic observed Qobs : -3.470837789897
								p-value : 0.0037461808418406
								Freedom degree : 14

## Sheet: Fig.8 EEG power
						Figure 8 : EEG signal power in the Alpha band (7-13 Hz) and in the Beta band (15-30 Hz) for eyes-open and eyes-closed conditions for the electrode C3 in the three phases of voluntary movement.
						Alpha Band
							Eyes-open condition			Eyes-closed condition
							[-2;0]	[0;0,5]	[0,5;2]	[-2;0]	[0;0,5]	[0,5;2]
						Subject	Pre-Mvt	Mvt	Post-Mvt	Pre-Mvt	Mvt	Post-Mvt
						1	2070	1607	2235	4295	3115	4280
						2	1373	904	1700	3149	2182	3083
						3	1387	901	1750	3032	2134	3043
						4	1330	877	1656	3054	2151	2996
						5	1339	890	1661	2984	2123	2971
						6	1324	910	1649	2958	2085	2942
						7	1338	898	1675	2988	2111	2999
						8	1350	906	1683	3272	2577	3415
						9	1360	900	1686	3322	2433	3309
						10	1713	1220	2244	3440	2557	3424
						11	1384	905	1716	3074	2235	3070
						12	1579	1149	1895	3294	2339	3339
						13	1313	863	1641	2971	2091	2958
						14	1465	948	1730	3225	2328	3172
						15	1480	850	1685	3218	2245	3156
						MEAN	1453.67	981.867	1773.73	3218.4	2313.73	3210.47
						StANDARD DEVIATION	203.083	201.902	198.776	332.954	274.129	339.106
							Paired t-test; Alternative :two.sided; Significant p=3,44.10E-15			Paired t-test; Alternative :two.sided; Significant 4.9441516508587E-15
	Test Result:							Paired t-test; Alternative :two.sided; Significant 1.749207509624E-15			Paired t-test; Alternative :two.sided; Significant 6.1079080076422E-16
	Données série 1: 15L x 2C						Paired t-test; Alternative :two.sided; Significant 2.8219552948328E-10			Paired t-test; Alternative :two.sided; Significant 0.56170838692258
	Method : Paired t-test; Alternative :two.sided
	Statistic observed Qobs : -3.470837789897
	p-value : 0.0037461808418406
	Freedom degree : 14
						Beta band
							Eyes-open condition			Eyes-closed condition
							[-2;0]	[0;0,5]	[0,5;2]	[-2;0]	[0;0,5]	[0,5;2]
						Subject	Pre-Mvt	Mvt	Post-Mvt	Pre-Mvt	Mvt	Post-Mvt
						1	265	243	373	400	268	548
						2	217	209	324	363	228	443
						3	238	236	408	346	233	476
						4	190	183	288	311	186	391
						5	210	209	317	326	203	411
						6	191	187	289	307	185	377
						7	208	207	334	329	220	435
						8	275	255	361	379	246	452
						9	210	203	334	340	217	423
						10	236	240	338	368	229	437
						11	233	223	368	369	232	457
						12	220	215	311	341	211	419
						13	287	273	376	357	229	425
						14	270	258	363	386	275	457
						15	260	245	345	377	276	456
						MEAN	234	225.733	341.933	353.267	229.2	440.467
						STANDARD DEVIATION	31.1012	26.7087	33.5292	27.6366	28.2469	39.7705
							Paired t-test; Alternative :two.sided; Significant 0.00063169014390094			Paired t-test; Alternative :two.sided; Significant 3.0150101661134E-16
								Paired t-test; Alternative :two.sided; Significant 4.6747954306151E-12			Paired t-test; Alternative :two.sided; Significant 1.0360889043288E-14
							Paired t-test; Alternative :two.sided; Significant 3.487026378094E-11			Paired t-test; Alternative :two.sided; Significant 8.1420514929539E-10
